# Supplementary material for: Transcriptional Profiling of SARS-CoV-2-Infected Calu-3 Cells Reveals Immune-Related Signaling Pathways
Source: Pathogens. 2023 Nov 20;12(11):1373. doi: 10.3390/pathogens12111373 (PMC10674242; doi:10.3390/pathogens12111373)
Supplement: Supplementary file 1 [file pathogens-12-01373-s001.zip]

Archive with 2 entries (2 files):
- Supplementary file -S1.xlsx
- Supplementary file S2.pdf
